# Supplementary material for: Effects of Selective Dry Cow Treatment on Intramammary Infection Risk after Calving, Cure Risk during the Dry Period, and Antibiotic Use at Drying-Off: A Systematic Review and Meta-Analysis of Current Literature (2000–2021)
Source: Animals (Basel). 2021 Nov 29;11(12):3403. doi: 10.3390/ani11123403 (PMC8698164; doi:10.3390/ani11123403)
Supplement: Supplementary file 1 [file animals-11-03403-s001.zip]

Archive with 1 entries (1 files):
- animals-1456309-supplementary.pdf
